# Supplementary material for: Antihyperglycemic Effects of Annona cherimola Miller and the Flavonoid Rutin in Combination with Oral Antidiabetic Drugs on Streptozocin-Induced Diabetic Mice
Source: Pharmaceuticals (Basel). 2023 Jan 12;16(1):112. doi: 10.3390/ph16010112 (PMC9865614; doi:10.3390/ph16010112)
Supplement: Supplementary file 1 [file pharmaceuticals-16-00112-s001.zip]

Archive with 1 entries (1 files):
- pharmaceuticals-2112438-supplementary.pdf
